# Supplementary material for: Interactions of piRNAs with the mRNA of Candidate Genes in Esophageal Squamous Cell Carcinoma
Source: Curr Issues Mol Biol. 2023 Jul 23;45(7):6140–53. doi: 10.3390/cimb45070387 (PMC10378052; doi:10.3390/cimb45070387)
Supplement: Supplementary file 1 [file cimb-45-00387-s001.zip]

Archive with 26 entries (25 files):
- Supplement 2/
- __MACOSX/._Supplement 2
- Supplement 2/.DS_Store
- __MACOSX/Supplement 2/._.DS_Store
- Supplement 2/Table S7.xlsx
- __MACOSX/Supplement 2/._Table S7.xlsx
- Supplement 2/Table S1.pdf
- __MACOSX/Supplement 2/._Table S1.pdf
- Supplement 2/Table S6.xlsx
- __MACOSX/Supplement 2/._Table S6.xlsx
- Supplement 2/Table S5.xlsx
- __MACOSX/Supplement 2/._Table S5.xlsx
- Supplement 2/Table S9.xlsx
- __MACOSX/Supplement 2/._Table S9.xlsx
- Supplement 2/Table S8.xlsx
- __MACOSX/Supplement 2/._Table S8.xlsx
- Supplement 2/Table S4.xlsx
- __MACOSX/Supplement 2/._Table S4.xlsx
- Supplement 2/Table S3.xlsx
- __MACOSX/Supplement 2/._Table S3.xlsx
- Supplement 2/Table S2.xlsx
- __MACOSX/Supplement 2/._Table S2.xlsx
- Supplement 2/Table S10.xlsx
- __MACOSX/Supplement 2/._Table S10.xlsx
- Supplement 2/Table S11.pdf
- __MACOSX/Supplement 2/._Table S11.pdf
